# Supplementary material for: Single-cell ATAC-seq analysis of human embryoid bodies reveals crucial transcription factor networks involved in early germ layer specification
Source: Cell Biosci. 2026 Mar 29;16:54. doi: 10.1186/s13578-026-01561-8 (PMC13154528; doi:10.1186/s13578-026-01561-8)
Supplement: Supplementary file 8 — Supplementary Table S1 [file 13578_2026_1561_MOESM8_ESM.xlsx]

## Sheet: Sheet1
The list of siRNA sequences
Name of siRNAs		siRNA sequences(5' to 3')
NT siRNA		sense	UAAGGCUAUGAAGAGAUAC [dT][dT]
		antisense	GUAUCUCUUCAUAGCCUUA [dT][dT]
TCF12 siRNA #1		sense	CUUACGCGUGCGGGAUAUUAA[dT][dT]
		antisense	UUAAUAUCCCGCACGCGUAAG [dT][dT]
TCF12 siRNA #2		sense	UACCAACCCUAUGGGUCAUAU [dT][dT]
		antisense	AUAUGACCCAUAGGGUUGGUA [dT][dT]
TCF12 siRNA #3		sense	GGCAGUCAUCCUUAGUCUAGA [dT][dT]
		antisense	UCUAGACUAAGGAUGACUGCC [dT][dT]
EBF1 siRNA #1		sense	GACCAAUAACGGAAUUCACUA [dT][dT]
		antisense	UAGUGAAUUCCGUUAUUGGUC [dT][dT]
EBF1 siRNA #2		sense	CCGCUGUUGUGACAAGAAA [dT][dT]
		antisense	UUUCUUGUCACAACAGCGG [dT][dT]
EBF1 siRNA #3		sense	CCCUCAGAUCCAGUGAUAAUU [dT][dT]
		antisense	AAUUAUCACUGGAUCUGAGGG [dT][dT]
NFIC siRNA #1		sense	CCCGGUGAAGAAGACAGAGAUTT [dT][dT]
		antisense	AUCUCUGUCUUCUUCACCGGGTT [dT][dT]
NFIC siRNA #2		sense	GAGCGAGAUGCAGAGCAAATT [dT][dT]
		antisense	UUUGCUCUGCAUCUCGCUCTT [dT][dT]
NFIC siRNA #3		sense	CCUCCGCUCUGCAUUUCCCUATT [dT][dT]
		antisense	UAGGGAAAUGCAGAGCGGAGGTT [dT][dT]
