# Supplementary material for: Single-cell ATAC-seq analysis of human embryoid bodies reveals crucial transcription factor networks involved in early germ layer specification
Source: Cell Biosci. 2026 Mar 29;16:54. doi: 10.1186/s13578-026-01561-8 (PMC13154528; doi:10.1186/s13578-026-01561-8)
Supplement: Supplementary file 9 — Supplementary Table S2 [file 13578_2026_1561_MOESM9_ESM.xlsx]

## Sheet: Ad1.X
Table S2. The list of primers for scATAC-seq
Primer Name	Oligonucleotides
Ad1.1	AATGATACGGCGACCACCGAGATCTACACTTTCTAGCTCGTCGGCAGCGTCAGATGTGTAT
Ad1.2	AATGATACGGCGACCACCGAGATCTACACTAACCAAGTCGTCGGCAGCGTCAGATGTGTAT
Ad1.3	AATGATACGGCGACCACCGAGATCTACACGTGTATCGTCGTCGGCAGCGTCAGATGTGTAT
Ad1.4	AATGATACGGCGACCACCGAGATCTACACTCCATCAATCGTCGGCAGCGTCAGATGTGTAT
Ad1.5	AATGATACGGCGACCACCGAGATCTACACTTCGTGCATCGTCGGCAGCGTCAGATGTGTAT
Ad1.6	AATGATACGGCGACCACCGAGATCTACACAGGTTGCCTCGTCGGCAGCGTCAGATGTGTAT
Ad1.7	AATGATACGGCGACCACCGAGATCTACACCCTTATGTTCGTCGGCAGCGTCAGATGTGTAT
Ad1.8	AATGATACGGCGACCACCGAGATCTACACCAGCAACGTCGTCGGCAGCGTCAGATGTGTAT

## Sheet: Ad2.X
Table S2. The list of primers for scATAC-seq
Primer Name	Oligonucleotides
Ad2.1	CAAGCAGAAGACGGCATACGAGATTCGCCTTAGTCTCGTGGGCTCGGAGATGTG
Ad2.2	CAAGCAGAAGACGGCATACGAGATCTAGTACGGTCTCGTGGGCTCGGAGATGTG
Ad2.3	CAAGCAGAAGACGGCATACGAGATTTCTGCCTGTCTCGTGGGCTCGGAGATGTG
Ad2.4	CAAGCAGAAGACGGCATACGAGATGCTCAGGAGTCTCGTGGGCTCGGAGATGTG
Ad2.5	CAAGCAGAAGACGGCATACGAGATAGGAGTCCGTCTCGTGGGCTCGGAGATGTG
Ad2.6	CAAGCAGAAGACGGCATACGAGATCATGCCTAGTCTCGTGGGCTCGGAGATGTG
Ad2.7	CAAGCAGAAGACGGCATACGAGATGTAGAGAGGTCTCGTGGGCTCGGAGATGTG
Ad2.8	CAAGCAGAAGACGGCATACGAGATCCTCTCTGGTCTCGTGGGCTCGGAGATGTG
Ad2.9	CAAGCAGAAGACGGCATACGAGATAGCGTAGCGTCTCGTGGGCTCGGAGATGTG
Ad2.10	CAAGCAGAAGACGGCATACGAGATCAGCCTCGGTCTCGTGGGCTCGGAGATGTG
Ad2.11	CAAGCAGAAGACGGCATACGAGATTGCCTCTTGTCTCGTGGGCTCGGAGATGTG
Ad2.12	CAAGCAGAAGACGGCATACGAGATTCCTCTACGTCTCGTGGGCTCGGAGATGTG
Ad2.13	CAAGCAGAAGACGGCATACGAGATCAGATCCAGTCTCGTGGGCTCGGAGATGTG
Ad2.14	CAAGCAGAAGACGGCATACGAGATACAAACGGGTCTCGTGGGCTCGGAGATGTG
Ad2.15	CAAGCAGAAGACGGCATACGAGATACCCAGCAGTCTCGTGGGCTCGGAGATGTG
Ad2.16	CAAGCAGAAGACGGCATACGAGATCCCAACCTGTCTCGTGGGCTCGGAGATGTG
Ad2.17	CAAGCAGAAGACGGCATACGAGATCACCACACGTCTCGTGGGCTCGGAGATGTG
Ad2.18	CAAGCAGAAGACGGCATACGAGATGAAACCCAGTCTCGTGGGCTCGGAGATGTG
Ad2.19	CAAGCAGAAGACGGCATACGAGATTGTGACCAGTCTCGTGGGCTCGGAGATGTG
Ad2.20	CAAGCAGAAGACGGCATACGAGATAGGGTCAAGTCTCGTGGGCTCGGAGATGTG
Ad2.21	CAAGCAGAAGACGGCATACGAGATTGTCCGCGGTCTCGTGGGCTCGGAGATGTG
Ad2.22	CAAGCAGAAGACGGCATACGAGATATATGGAAGTCTCGTGGGCTCGGAGATGTG
Ad2.23	CAAGCAGAAGACGGCATACGAGATAACGAATTGTCTCGTGGGCTCGGAGATGTG
Ad2.24	CAAGCAGAAGACGGCATACGAGATTCGACGCCGTCTCGTGGGCTCGGAGATGTG
Ad2.25	CAAGCAGAAGACGGCATACGAGATCACTTTGTGTCTCGTGGGCTCGGAGATGTG
Ad2.26	CAAGCAGAAGACGGCATACGAGATTTCAAGTAGTCTCGTGGGCTCGGAGATGTG
Ad2.27	CAAGCAGAAGACGGCATACGAGATGCTATCACGTCTCGTGGGCTCGGAGATGTG
Ad2.28	CAAGCAGAAGACGGCATACGAGATAATCTACTGTCTCGTGGGCTCGGAGATGTG
Ad2.29	CAAGCAGAAGACGGCATACGAGATCCGGCAATGTCTCGTGGGCTCGGAGATGTG
Ad2.30	CAAGCAGAAGACGGCATACGAGATCTTAGCAAGTCTCGTGGGCTCGGAGATGTG
Ad2.31	CAAGCAGAAGACGGCATACGAGATTAACTTATGTCTCGTGGGCTCGGAGATGTG
Ad2.32	CAAGCAGAAGACGGCATACGAGATCGAGTGATGTCTCGTGGGCTCGGAGATGTG
Ad2.33	CAAGCAGAAGACGGCATACGAGATCTGTTAACGTCTCGTGGGCTCGGAGATGTG
Ad2.34	CAAGCAGAAGACGGCATACGAGATCTACCATTGTCTCGTGGGCTCGGAGATGTG
Ad2.35	CAAGCAGAAGACGGCATACGAGATACGTGCTCGTCTCGTGGGCTCGGAGATGTG
Ad2.36	CAAGCAGAAGACGGCATACGAGATTGACGAAAGTCTCGTGGGCTCGGAGATGTG
Ad2.37	CAAGCAGAAGACGGCATACGAGATAATTCTTGGTCTCGTGGGCTCGGAGATGTG
Ad2.38	CAAGCAGAAGACGGCATACGAGATGGCATTTCGTCTCGTGGGCTCGGAGATGTG
Ad2.39	CAAGCAGAAGACGGCATACGAGATATGGCGTTGTCTCGTGGGCTCGGAGATGTG
Ad2.40	CAAGCAGAAGACGGCATACGAGATCTGCGAGGGTCTCGTGGGCTCGGAGATGTG
Ad2.41	CAAGCAGAAGACGGCATACGAGATGAGGTGTAGTCTCGTGGGCTCGGAGATGTG
Ad2.42	CAAGCAGAAGACGGCATACGAGATAAATGACCGTCTCGTGGGCTCGGAGATGTG
Ad2.43	CAAGCAGAAGACGGCATACGAGATTAAGATTGGTCTCGTGGGCTCGGAGATGTG
Ad2.44	CAAGCAGAAGACGGCATACGAGATAAGGCACAGTCTCGTGGGCTCGGAGATGTG
Ad2.45	CAAGCAGAAGACGGCATACGAGATTAATAAGAGTCTCGTGGGCTCGGAGATGTG
Ad2.46	CAAGCAGAAGACGGCATACGAGATACTAAGTCGTCTCGTGGGCTCGGAGATGTG
Ad2.47	CAAGCAGAAGACGGCATACGAGATGCTGGTCTGTCTCGTGGGCTCGGAGATGTG
Ad2.48	CAAGCAGAAGACGGCATACGAGATCTGTATTTGTCTCGTGGGCTCGGAGATGTG
Ad2.49	CAAGCAGAAGACGGCATACGAGATTTTCATAAGTCTCGTGGGCTCGGAGATGTG
Ad2.50	CAAGCAGAAGACGGCATACGAGATGACCCAAGGTCTCGTGGGCTCGGAGATGTG
Ad2.51	CAAGCAGAAGACGGCATACGAGATTTATTTGGGTCTCGTGGGCTCGGAGATGTG
Ad2.52	CAAGCAGAAGACGGCATACGAGATTTTAACGCGTCTCGTGGGCTCGGAGATGTG
Ad2.53	CAAGCAGAAGACGGCATACGAGATACAGGATGGTCTCGTGGGCTCGGAGATGTG
Ad2.54	CAAGCAGAAGACGGCATACGAGATCTTACTCCGTCTCGTGGGCTCGGAGATGTG
Ad2.55	CAAGCAGAAGACGGCATACGAGATGGAGCGTCGTCTCGTGGGCTCGGAGATGTG
Ad2.56	CAAGCAGAAGACGGCATACGAGATGCCGCGAAGTCTCGTGGGCTCGGAGATGTG
Ad2.57	CAAGCAGAAGACGGCATACGAGATGGGAACCGGTCTCGTGGGCTCGGAGATGTG
Ad2.58	CAAGCAGAAGACGGCATACGAGATTAGCCGGTGTCTCGTGGGCTCGGAGATGTG
Ad2.59	CAAGCAGAAGACGGCATACGAGATCCCATGAGGTCTCGTGGGCTCGGAGATGTG
Ad2.60	CAAGCAGAAGACGGCATACGAGATGCATTAAAGTCTCGTGGGCTCGGAGATGTG
Ad2.61	CAAGCAGAAGACGGCATACGAGATGACCGTTTGTCTCGTGGGCTCGGAGATGTG
Ad2.62	CAAGCAGAAGACGGCATACGAGATTTTGGATCGTCTCGTGGGCTCGGAGATGTG
Ad2.63	CAAGCAGAAGACGGCATACGAGATATCATCATGTCTCGTGGGCTCGGAGATGTG
Ad2.64	CAAGCAGAAGACGGCATACGAGATCGTGTTGGGTCTCGTGGGCTCGGAGATGTG
Ad2.65	CAAGCAGAAGACGGCATACGAGATTGTTGTTAGTCTCGTGGGCTCGGAGATGTG
Ad2.66	CAAGCAGAAGACGGCATACGAGATGGTTTACCGTCTCGTGGGCTCGGAGATGTG
Ad2.67	CAAGCAGAAGACGGCATACGAGATGGTCGATGGTCTCGTGGGCTCGGAGATGTG
Ad2.68	CAAGCAGAAGACGGCATACGAGATGTTCCCATGTCTCGTGGGCTCGGAGATGTG
Ad2.69	CAAGCAGAAGACGGCATACGAGATATTGGCCGGTCTCGTGGGCTCGGAGATGTG
Ad2.70	CAAGCAGAAGACGGCATACGAGATTCATTCCCGTCTCGTGGGCTCGGAGATGTG
Ad2.71	CAAGCAGAAGACGGCATACGAGATCCGAATACGTCTCGTGGGCTCGGAGATGTG
Ad2.72	CAAGCAGAAGACGGCATACGAGATATAGCTGAGTCTCGTGGGCTCGGAGATGTG
Ad2.73	CAAGCAGAAGACGGCATACGAGATAGATAAATGTCTCGTGGGCTCGGAGATGTG
Ad2.74	CAAGCAGAAGACGGCATACGAGATGCAACTGTGTCTCGTGGGCTCGGAGATGTG
Ad2.75	CAAGCAGAAGACGGCATACGAGATATCTCGGGGTCTCGTGGGCTCGGAGATGTG
Ad2.76	CAAGCAGAAGACGGCATACGAGATAGACATTAGTCTCGTGGGCTCGGAGATGTG
Ad2.77	CAAGCAGAAGACGGCATACGAGATGAATTGGCGTCTCGTGGGCTCGGAGATGTG
Ad2.78	CAAGCAGAAGACGGCATACGAGATGCACGGCGGTCTCGTGGGCTCGGAGATGTG
Ad2.79	CAAGCAGAAGACGGCATACGAGATTCGGTCAGGTCTCGTGGGCTCGGAGATGTG
Ad2.80	CAAGCAGAAGACGGCATACGAGATTCGAAATGGTCTCGTGGGCTCGGAGATGTG
Ad2.81	CAAGCAGAAGACGGCATACGAGATTGGCAAGCGTCTCGTGGGCTCGGAGATGTG
Ad2.82	CAAGCAGAAGACGGCATACGAGATTGGTAGAAGTCTCGTGGGCTCGGAGATGTG
Ad2.83	CAAGCAGAAGACGGCATACGAGATCGTCACGTGTCTCGTGGGCTCGGAGATGTG
Ad2.84	CAAGCAGAAGACGGCATACGAGATCGCGGACAGTCTCGTGGGCTCGGAGATGTG
Ad2.85	CAAGCAGAAGACGGCATACGAGATAAGTTTAAGTCTCGTGGGCTCGGAGATGTG
Ad2.86	CAAGCAGAAGACGGCATACGAGATGTTGTGGTGTCTCGTGGGCTCGGAGATGTG
Ad2.87	CAAGCAGAAGACGGCATACGAGATCCAGAGGCGTCTCGTGGGCTCGGAGATGTG
Ad2.88	CAAGCAGAAGACGGCATACGAGATGTGGGCGAGTCTCGTGGGCTCGGAGATGTG
Ad2.89	CAAGCAGAAGACGGCATACGAGATGCCTAGTGGTCTCGTGGGCTCGGAGATGTG
Ad2.90	CAAGCAGAAGACGGCATACGAGATGGCTTCGAGTCTCGTGGGCTCGGAGATGTG
Ad2.91	CAAGCAGAAGACGGCATACGAGATGTACATGCGTCTCGTGGGCTCGGAGATGTG
Ad2.92	CAAGCAGAAGACGGCATACGAGATACTCGAACGTCTCGTGGGCTCGGAGATGTG
Ad2.93	CAAGCAGAAGACGGCATACGAGATGCGCCCGGGTCTCGTGGGCTCGGAGATGTG
Ad2.94	CAAGCAGAAGACGGCATACGAGATTTAAATCTGTCTCGTGGGCTCGGAGATGTG
Ad2.95	CAAGCAGAAGACGGCATACGAGATCAATGGTGGTCTCGTGGGCTCGGAGATGTG
Ad2.96	CAAGCAGAAGACGGCATACGAGATGTCTTATTGTCTCGTGGGCTCGGAGATGTG
