# Supplementary material for: Single-cell ATAC-seq analysis of human embryoid bodies reveals crucial transcription factor networks involved in early germ layer specification
Source: Cell Biosci. 2026 Mar 29;16:54. doi: 10.1186/s13578-026-01561-8 (PMC13154528; doi:10.1186/s13578-026-01561-8)
Supplement: Supplementary file 10 — Supplementary Table S3 [file 13578_2026_1561_MOESM10_ESM.xlsx]

## Sheet: qPCR primer
Table S3. The list of qRT-PCR primers
Primer Name	Oligonucleotides（5' to 3'）
NANOG-F	GAATGAAATCTAAGAGGTGGCA
NANOG-R	CCTGGTGGTAGGAAGAGTAAAGG
POU5F1-F	ACATCAAAGCTCTGCAGAAAGAACT
POU5F1-R	CTGAATACCTTCCCAAATAGAACCC
GATA6-F	CCCACAACACAACCTACAGC
GATA6-R	GCGAGACTGACGCCTATGTA
SOX17-F	GTGGACCGCACGGAATTTG
SOX17-R	GGAGATTCACACCGGAGTCA
FOXA2-F	GGAGCAGCTACTATGCAGAGC
FOXA2-R	CGTGTTCATGCCGTTCATCC
TBXT-F	ACGCCATGTACTCCTTCCTG
TBXT-R	TGAGCTTGTTGGTGAGCTTG
EMOES-F	CAACCTGGGACCAACAAACT
EMOES-R	ATGGTAGTCCAGCTGCCATC
MIXL1-F	CGGACCCGGTACCCCGACAT
MIXL1-R	TGACGCCGAGACTTGGCACG
MESP1-F	GATGGAGCCAAGCCCACCGTC
MESP1-R	TCACTTGGGCTCCTCAGGCAG
PAX6-F	GCCTATGCAACCCCCAGT
PAX6-R	TCACTTCCGGGAACTTGAAC
NEUROD1-F	GGACGAGGAGCACGAGGCAGACAAGAA
NEUROD1-R	TTCCTCAGTGAGTCCTCCTCTGCGTTCA
TFAP2A-F	CAGATATGCAAAGAGTTCACCGAC
TFAP2A-R	TCAAGCAGCTCTGGATGCC
GRHL2-F	TCAATACCCGAAGAGCCTACA
GRHL2-R	CTTGGCTGTCACTTGCTTTGC
GAPDH-F	TCCACCCATGGCAAATTCC
GAPDH-R	TCGCCCCACTTGATTTTGG
FOXL1-F	TTCAACGCTTCCCTGATGCT
FOXL1-R	GAACCGTGCCATTGTTTGCT
FOXS1-F	GCTACATCATGGGCCGATTC
FOXS1-R	CAAACATGTCGTGGCAGTCA
GLI2-F	TGGCCGCTTCAGATGACAGATGTTG
GLI2-R	CGTTAGCCGAATGTCAGCCGTGAAG
HMGA1-F	AGGAAAAGGACGGCACTGAGAA
HMGA1-R	CCCCGAGGTCTCTTAGGTGTTGG
HOXA10-F	TCACGGCAAAGAGTGGTC
HOXA10-R	AGTTTCATCCTGCGGTTCTG
LMX1B-F	GTG​TGA​ACG​GCA​GCT​ACG​C
LMX1B-R	TCA​TCC​TCG​CTC​TTC​ACG​G
MAFA-F	GAGCGGCTACCAGCATCAC
MAFA-R	CTCTGGAGTTGGCACTTCTCG
NAIF1-F	GGCCCAATGGAATCAGCTACAG
NAIF1-R	GAAGAAACTGCTTGATTCTTCG
NFATC3-F	TTCGCACATCTTCATTACCTCC
NFATC3-R	CCTCGGCTACCTTCAGTTTCAT
ONECUT2-F	CCGAACACTCTTCGCCATCT
ONECUT2-R	GCTCAGATCGTCTTGCCACT
PATZ1-F	GGCCTGATCACTTGAACGGA
PATZ1-R	GGCAGAGGAGAAACCTCGG
PBX4-F	GGCCTGTCGTGAGTTCACC
PBX4-R	ATTCAGCACTTCCGTCGCC
SMARCC1-F	TGT​TGG​AAG​TCG​TAC​TCA​GGA​TG
SMARCC1-R	TGG​ATT​TCC​TGA​CTG​ACT​GAA​GG
SP7-F	TTTGCTCCCCTTAATCCAGCC
SP7-R	CCTGGCAATTAGGGCAGTCG
TBX1-F	ACGACAACGGCCACATTATTC
TBX1-R	CCTCGGCATATTTCTCGCTATCT
THRA-F	AAGGCAACTGGTTATCACTACCG
THRA-R	ACGGCGATGCACTTCTTGAA
ZNF76-F	GTGATGGGACAACAGCCTACG
ZNF76-R	GCTTCTTTCTGTACCGTCACC
AIRE-F	GAGACGCTTCATCTGAAGGAA
AIRE-R	CTGACTCAAACACCTGCTGGAT
ARX-F	CTGCTGAAACGCAAACAGAGGC
ARX-R	CTCGGTCAAGTCCAGCCTCATG
ATF4-F	CTTAAGCCATGGCGCTTCTC
ATF4-R	GAAGGCATCCTCCTTGCTGTT
CRX-F	GCCCCACTATTCTGTCAACG
CRX-R	GTCTGGGTACTGGGTCTTGG
DBP-F	CTGATCTTGCCCTATCAAGCATT
DBP-R	CGATGTCTTCGAGGGTCAAAG
EBF1-F	AAAGCATCCAACGGAGTGGAA
EBF1-R	GCCCTGTCTGTCGTAGAGG
ERF-F	GCAAGCCCCAGATGAATTACG
ERF-R	CCCCTTGGTCTTGTGCAGAA
FLI1-F	CAGCCCCACAAGATCAACCC
FLI1-R	CACCGGAGACTCCCTGGAT
FOXK2-F	GGAGGCGTCTGAGTCTCCA
FOXK2-R	CCCACCTTGTACCCTGAAGA
FOXO1-F	TCGTCATAATCTGTCCCTACACA
FOXO1-R	CGGCTTCGGCTCTTAGCAAA
HES5-F	TCAGCCCCAAAGAGAAAAAC
HES5-R	TAGTCCTGGTGCAGGCTCTT
LHX6-F	GGGCGCGTCATAAAAAGCAC
LHX6-R	TGAACGGGGTGTAGTGGATGT
LHX9-F	TACTTCAACGGTACGGGCAC
LHX9-R	TCTTCTGCGAGGGTGGATAAG
MAFB-F	TCAAGTTCGACGTGAAGAAGG
MAFB-R	GTTCATCTGCTGGTAGTTGCT
MBD2-F	GCAAGCCTCAGTTGGCAAG
MBD2-R	ATCGTTTCGCAGTCTCTGTTT
MEF2D-F	CGTGCTATGTGACTGCGAGAT
MEF2D-R	GCGTCGGTACTTGTCCTCC
NR5A1-F	CCGGCTACCACTACGGACT
NR5A1-R	CTGCGTCTTGTCGATCTTGC
OVOL1-F	AAGAGACACGTCCGAACTCAC
OVOL1-R	TCCTCACACACGTACAGCTTG
POU2F2-F	GGCCCAACTCATGTTGACG
POU2F2-R	TGCTGAGGTAGCTGGAATAGATT
POU3F2-F	CGGCGGATCAAACTGGGATTT
POU3F2-R	TTGCGCTGCGATCTTGTCTAT
SOX11-F	AGCAAGAAATGCGGCAAGC
SOX11-R	ATCCAGAAACACGCACTTGAC
SOX13-F	CCAGAGGGTAATGGGTCCC
SOX13-R	TGGCTTCCATAGAGTTCCTTCC
SOX15-F	GGCTCTCCCACTCCATACAA
SOX15-R	GGGATGCTGCTGGATTAAAA
SPIB-F	CCCAGCTCTGCTACGAACC
SPIB-R	CGAAGTTCTCCGTGGGGTATG
TFAP2C-F	CTGTTGCTGCACGATCAGACA
TFAP2C-R	CTCAGTGGGGTTCATTACGGC
ZIC4-F	CTCGCTGCGTAAGCACATGA
ZIC4-R	GACGGTGTAGCCGAATCGTAG
ZNF691-F	GAGCAGAGTCCAGAACCACAC
ZNF691-R	GCAGTTCATCCGACAGGCT
ZNF263-F	CTTGCGCTTCAGACGGTTC
ZNF263-R	CCCAAGCTCTCTGCATATCC
NFIC-F	CAGAGCAAAGCGGCAGTC
NFIC-R	TCTCCTGGAAGTCGGTCGTGT
SP1-F	TCCAGACCATTAACCTCAGTGC
SP1-R	TGTATTCCATCACCACCAGCC
TCF4-F	AGCAGAGTCTCCTTGGAGGT
TCF4-R	AGTGCTTGCTGATGGAGCAT
SP3-F	CTGTCCCAACTGTAAAGAAGGTG
SP3-R	AGAATGCCAACGCAGATGAG
BCL11B-F	GCAGCACTTGTCCCAGAG
BCL11B-R	CCACAGGTGAGCAGGTCA
REST-F	TCTCGGAGGTGGAGTACCTG
REST-R	CCCAGTAAACGAGGTGACCAAA
ZNF281-F	ACACGGTTTCCAATTTGTCAG
ZNF281-R	TAACAGATTGGCCGAAACCAC
MAZ-F	GCCCTTCAAATGTGAGAAATGT
MAZ-R	ACCTTCATGTGGTCCGAAATAT
KLF5-F	CGCATCCACTACTGCGATTA
KLF5-R	TGGCTTTTCACCAGTGTGAG
KLF15-F	CAAAAGCAGCCACCTCAAG
KLF15-R	TCTTCTCGCACACAGGACAC
KLF1-F	GAAGAGGACGATGAGAGGGG
KLF1-R	ATCCTCCGAACCCAAAAGC
TCF12-F	AGGTGGCTTGCAAAGTCAGT
TCF12-R	AGTACTGCTTGTTCTGCCTCT
HNF4G-F	CAA​CGG​TGT​CAA​CTG​TCT​GTG
HNF4G-R	TCGTAAGCATTCTCAGTGCAAA
ARID3A-F	GACAGCAACCGACGGGAGGGC
ARID3A-R	TTAGGGGCGGGGGTGATGGAG
E2F1-F	GCCACTGACTCTGCCACCATAG
E2F1-R	CTGCCCATCCGGGACAAC
FOXO4-F	GGCTGCCGCGATCATAGAC
FOXO4-R	GGCTGGTTAGCGATCTCTGG
GLI3-F	TGGTCGAAGAGAGCTGAAGTA
GLI3-R	CTGTGGCTGCATAGTGATTGC
HES2-F	TTCCCGCAGAACATGAGACT
HES2-R	CGGGAAGTCTCTGCTCCTAG
ID4-F	CACGTTATCGACTACATCCTGG
ID4-R	TGTCGCCCTGCTTGTTCAC
LBX1-F	AGG​ACA​TCC​TCA​ACA​AGC​CG
LBX1-R	CAT​ACC​GTC​GCG​GCC​TTC
NR1H3-F	TCTGGAGACATCTCGGAGGTA
NR1H3-R	GGCCCTGGAGAACTCGAAG
PDX1-F	AGCAGTGCAAGAGTCCCTGT
PDX1-R	CACAGCCTCTACCTCGGAAC
PKNOX2-F	CTCCTGACGCTGCTGTTT
PKNOX2-R	GTCGCTGTGCATCTTGGT
PRRX2-F	GCACCACGTTCAACAGCAG
PRRX2-R	TCCTTGGCCTTGAGACGGA
RXRA-F	TGCGGAAGGACCTGACCTACAC
RXRA-R	GACTCCACCTCGTTCTCGTTGC
SIM1-F	AGAGACTTGGTGTGGCCTTG
SIM1-R	GAACCCTGGTCCTCGGAAAA
SIX2-F	GGTATTATGTTTATGTTGTTTAT
SIX2-R	AACTAATAACTCTCCAAAATCT
SMAD3-F	TGCTCTCCAATGTCAACAGG
SMAD3-R	GCCATAGCGCTGGTTACAG
SNAI1-F	GGTTCTTCTGCGCTACTGCT
SNAI1-R	TGCTGGAAGGTAAACTCTGGAT
SNAI3-F	TGCACCTGCAAGATCTGTGGCA
SNAI3-R	AAGGTTGGAGCGGTCGGCAAAG
ZBTB12-F	GGCAAGCAGTTCAACCACAG
ZBTB12-R	CAGGTTGAGGTGGTCGTGAA
ZKSCAN1-F	TCGAGGACTCCTGAACTGGAT
ZKSCAN1-R	CAAGCCCAACCTGTCTGTCT
ZNF652-F	GTTTCAGTACAAGTACCAGC
ZNF652-R	AGATAAAGGGTTTCTCTCCAG
